# Supplementary material for: Livestock Network Analysis for Rhodesiense Human African Trypanosomiasis Control in Uganda
Source: Front Vet Sci. 2021 Jun 28;8:611132. doi: 10.3389/fvets.2021.611132 (PMC8273440; doi:10.3389/fvets.2021.611132)
Supplement: Supplementary file 1 [file Data_Sheet_1.CSV]

V1	V2
Namutumba	Pasindi
Namutumba	Pasindi
Soroti	Wawulera
Molo	Siwa
Molo	Katakwi
Namutumba	Katakwi
Kaberamaido	Lira
Kaberamaido	Katakwi
Namutumba	Wawulera
Molo	Pasindi
Molo	Pasindi
Soroti	Kaberamaido
Kawete	Namutumba
Namutumba	Kawete
Namutumba	Molo
Namutumba	Pasindi
Molo	Pasindi
Molo	Siwa
Molo	Pasindi
Bunyiza	Soroti
Lira	Wawulera
Lira	Wawulera
Lira	Pasindi
Katakwi	Molo
Molo	Namutumba
Molo	Soroti
Molo	Pasindi
Molo	Soroti
Namutumba	Wawulera
Namutumba	Pasindi
Namutumba	Pasindi
Bunyiza	Soroti
Soroti	Katakwi
Soroti	Lira
Serere	Katakwi
Serere	Kaberamaido
Namutumba	Adjumani
Namutumba	Adjumani
Lira	Molo
Namutumba	Molo
Namutumba	Katakwi
Molo	Lira
Molo	Soroti
Molo	Siwa
Namutumba	Adjumani
Bunyiza	Soroti
Bunyiza	Molo
Butangasi	Namutumba
Buhonge	Namutumba
Namutumba	Pasindi
Namutumba	Pasindi
Molo	Namutumba
Soroti	Molo
Serere	Katakwi
Namutumba	Lira
Molo	Dokolo
Serere	Kaberamaido
Namutumba	Soroti
Namutumba	Katakwi
Molo	Lira
Molo	Buhonge
Namutumba	Serere
Serere	Soroti
Pasindi	Soroti
Siwa	Namutumba
Soroti	Molo
Soroti	Katakwi
Soroti	Serere
Soroti	Katakwi
Busaba	Molo
Namutumba	Adjumani
Namutumba	Adjumani
Molo	Mukuju
Molo	Wawulera
Soroti	Katakwi
Soroti	Lira
Molo	Wawulera
Soroti	Kaberamaido
Katakwi	Lira
Namutumba	Ngora
Soroti	Kumi
Kumi	Katakwi
Soroti	Kaberamaido
Ngora	Katakwi
Dokolo	Molo
Katakwi	Gulu
Katakwi	Gulu
Namutumba	Oyam
Ngora	Lira
Soroti	Ngora
Soroti	Lira
Namutumba	Kumi
Ngora	Katakwi
Kaberamaido	Wawulera
Lira	Molo
Namutumba	Kaberamaido
Molo	Kaberamaido
Ngora	Kumi
Bunyiza	Bukedea
Kaberamaido	Oyam
Katakwi	Molo
Lira	Oyam
Ngora	Katakwi
Kaberamaido	Molo
Lira	Pasindi
Lira	Pasindi
Kumi	Katakwi
Katakwi	Lira
Kaberamaido	Namutumba
Kumi	Oyam
Lira	Molo
Kumi	Kaberamaido
Kumi	Molo
Namutumba	Katakwi
Namutumba	Serere
Lira	Soroti
Lira	Molo
Kumi	Katakwi
Namutumba	Soroti
Molo	Kaberamaido
Soroti	Gulu
Soroti	Kaberamaido
Soroti	Namutumba
Molo	Soroti
Namutumba	Mukuju
Namutumba	Pasindi
Namutumba	Pasindi
Namutumba	Siwa
Namutumba	Siwa
Molo	Pasindi
Lira	Molo
Pasindi	Siwa
Namutumba	Wawulera
Soroti	Pasindi
Molo	Lira
Molo	Pasindi
Namutumba	Ngora
Lira	Molo
Lira	Pasindi
Pasindi	Soroti
Soroti	Kaberamaido
Bunyiza	Soroti
Buhonge	Molo
Lira	Molo
Namutumba	Ngora
Namutumba	Kaberamaido
Lira	Pasindi
Soroti	Kaberamaido
Soroti	Katakwi
Lira	Wawulera
Kumi	Ngora
Molo	Pasindi
Bukedea	Dokolo
Ngora	Katakwi
Soroti	Molo
Bunyiza	Soroti
Bunyiza	Soroti
Molo	Ngora
Namutumba	Ngora
Namutumba	Adjumani
Kaberamaido	Soroti
Lira	Soroti
Munyole	Soroti
Wawulera	Soroti
Kaberamaido	Soroti
Katakwi	Molo
Dokolo	Lira
Kaberamaido	Pasindi
Bukedea	Soroti
Ngora	Katakwi
Bukedea	Pasindi
Namutumba	Butangasi
Ngora	Soroti
Namutumba	Butangasi
Amolatar	Pasindi
Soroti	Butangasi
Soroti	Ngora
Lira	Wawulera
Bunyiza	Soroti
Namutumba	Butangasi
Kaberamaido	Wawulera
Lira	Soroti
Katakwi	Soroti
Katakwi	Oyam
Kaberamaido	Pasindi
Soroti	Amuru
Gulu	Namutumba
Amolatar	Namutumba
Amuru	Amolatar
Kaberamaido	Soroti
Dokolo	Amuru
Kaberamaido	Amuru
Amolatar	Molo
Ngora	Katakwi
Kumi	Katakwi
Katakwi	Amuru
Kaberamaido	Soroti
